# Supplementary material for: Mechanism of imidazolium ionic liquids toxicity in Saccharomyces cerevisiae and rational engineering of a tolerant, xylose-fermenting strain
Source: Microb Cell Fact. 2016 Jan 20;15:17. doi: 10.1186/s12934-016-0417-7 (PMC4721058; doi:10.1186/s12934-016-0417-7)
Supplement: Supplementary file 1 — 10.1186/s12934-016-0417-7 Significantly responsive [EMIM]Cl deletion mutants. [file 12934_2016_417_MOESM1_ESM.xlsx]

## Sheet: EMIM.CL.10ug.ml.v.Control.pw.rc
Supplementary Figure 1. Deletion mutants with significant changes in abundnce in the presence of 10ug/mL [EMIM]Cl reletive to control
ORF	foldChange	Adjusted P--value
PTK2	12.0258	1e-74
QCR2	0.19498	7.45e-26
ARG2	0.170584	2.22e-25
RIM1	0.197448	7.98e-25
SHE9	0.201427	2.67e-23
LYS5	0.182056	2.67e-23
YPT7	0.158357	2.67e-23
MCT1	0.15756	6.69e-23
HMI1	0.193927	1.18e-22
GAL1	0.196168	2.48e-22
SKY1	4.54704	8.72e-21
PUF4	0.186306	1.03e-19
VPS24	0.19077	2.33e-18
SWS2	0.182121	2.33e-18
COQ2	0.224015	4.4e-18
IMG2	0.195089	4.4e-18
RPN14	0.179148	3.07e-17
YGL010W	0.279105	1.39e-16
LEU1	0.191102	1.39e-16
TRP1	0.18452	1.39e-16
YGR022C	0.218836	6.93e-16
NHP10	0.21872	1.52e-15
ECT1	0.190663	1.55e-15
GCV1	0.218286	3.4e-15
RAD57	0.276131	1.24e-13
FMT1	0.178006	1.32e-13
SGE1	2.65403	3.72e-13
ATE1	0.292197	1.85e-12
HIS6	0.198724	2.31e-12
FEN1	4.69165	3.57e-12
YDL012C	0.364428	1.22e-11
COX10	0.266762	1.4e-11
LIP2	0.221691	1.99e-11
CBC2	0.234704	2.14e-11
IXR1	2.69955	2.7e-11
LYS12	0.195059	3.13e-11
SLM3	0.208236	5.03e-11
TOF1	0.280631	6.94e-11
YNL171C	3.46854	3.27e-10
SOK1	0.366775	4.69e-10
BUD21	0.30592	1.81e-09
COG7	0.319889	1.87e-09
AIM22	0.278106	2.8e-09
BUB1	0.245582	5.02e-09
MET18	2.2256	8.98e-09
RPL22A	3.03643	9.48e-09
RMD1	0.360663	1.27e-08
LRP1	2.69651	1.59e-08
VMS1	2.2444	2.25e-08
GSC2	0.226593	2.61e-08
PMP3	0.173511	2.61e-08
URE2	2.54477	3.98e-08
SLM6	0.227647	4.24e-08
YCL062W	0.0885642	4.86e-08
RAD27	4.1377	8.61e-08
CHD1	0.414164	9.98e-08
PTC1	0.333166	9.99e-08
RPS6A	2.11747	1.65e-07
HIS7	0.39154	2.06e-07
PMT2	2.37649	2.97e-07
SLX5	0.384495	6.43e-07
RPS24A	2.06356	8.12e-07
BRP1	1.80248	1.75e-06
VPS4	0.284949	2.12e-06
ARG4	0.398876	3.03e-06
YOL050C	1.94762	5.24e-06
FPS1	1.81341	5.9e-06
RRP6	2.26193	1.32e-05
TMA20	1.75152	2.92e-05
BEM1	2.22662	3.36e-05
YMR010W	0.530178	4.18e-05
OST3	2.23942	4.88e-05
SUB1	1.8761	4.88e-05
RPS1B	2.49751	4.95e-05
YER156C	2.55093	0.00010485
SKI3	1.76118	0.000117522
DSF2	1.85575	0.000166238
RRP8	3.09658	0.000184522
RPL35B	2.19072	0.000244477
WSS1	0.314534	0.000247709
ALG5	1.75287	0.000248039
GYP1	0.372116	0.00027683
RPS19B	2.40724	0.000277827
RXT2	1.61718	0.000277827
ALG9	1.71578	0.000295323
MAF1	0.212968	0.000342149
TPS1	0.54115	0.000348396
TMA23	2.3861	0.000375631
PUB1	2.27811	0.000388778
AIM1	0.569912	0.000446799
SFA1	0.242791	0.000564656
EAF1	2.42399	0.00058625
BUL1	1.732	0.000596426
HPM1	1.74196	0.000731519
LYS2	0.462151	0.000731519
OLA1	1.64483	0.00083587
YLR279W	0.577903	0.000904842
REI1	2.16787	0.000946346
RHO2	1.7852	0.000946346
PMT1	1.71196	0.00101625
DAN1	0.578606	0.00104622
GRX2	0.339438	0.00113837
TOP1	1.75922	0.00117681
DIA2	2.88636	0.00117928
RPL24B	2.08565	0.00119422
YSP2	1.61808	0.00133372
RPS28B	2.08782	0.00138182
ARX1	1.68829	0.00139627
UPF3	1.60982	0.00140676
DOA1	1.66124	0.00141977
YLR194C	0.590931	0.0016471
SVL3	0.384739	0.0016471
NMD2	1.61375	0.00183801
YDL172C	1.63622	0.00197928
ROM2	2.19769	0.00202286
BAP2	1.68934	0.00205344
AVT5	1.93344	0.00216937
PPM1	0.34437	0.00249763
CTF4	2.67027	0.00261553
DEP1	2.10568	0.00264598
YIL141W	1.52408	0.00283954
IST3	1.89889	0.00307676
PUF6	1.7476	0.00307676
LYS14	0.39835	0.00316543
VPS38	1.66622	0.00319675
SIN3	2.01985	0.00332016
YOL162W	0.553685	0.0038253
IRA2	0.40763	0.00400892
DPB3	1.94638	0.00428018
SWI6	1.90193	0.00476499
RPS10A	2.35112	0.00477287
TYE7	0.485945	0.00478012
CAT5	0.44049	0.00488698
SSK2	1.57888	0.00553311
UBC4	1.5413	0.00562976
YIR044C	0.572337	0.0059254
YIH1	1.76178	0.00644832
RPL19B	1.55963	0.00652899
SAP155	1.70398	0.00665084
MF(ALPHA)2	0.615366	0.00685374
YHB1	0.561069	0.00685374
SUR4	2.53525	0.00706788
RPL11B	1.72495	0.00747243
ERF2	1.47738	0.00798213
RPL19A	1.8752	0.00847477
LIA1	1.62139	0.0088509
YBR090C	0.588188	0.010006
SPS4	0.565844	0.0102605
DBP3	1.70879	0.0114464
RPS18B	1.74328	0.0122833
YMR193C-A	1.86685	0.0125105
MEI4	1.59209	0.0125236
RRI1	0.615147	0.0125236
YDL118W	1.52188	0.0130468
PEX32	2.10269	0.0131028
BNI4	1.66543	0.0132621
HIR2	0.45872	0.0134085
ZDS1	0.6026	0.0147841
AVT3	1.57457	0.0159858
YPL205C	1.52338	0.0159858
YPS7	1.50822	0.0160114
TSR2	1.94022	0.0162505
DBF2	1.92672	0.0164348
SAY1	1.59236	0.0173689
BUD8	0.603363	0.0177173
SAP185	0.649008	0.0179097
UBP14	1.53401	0.0180193
YPR130C	0.526344	0.0180193
RNP1	1.49467	0.0182454
YGR237C	0.549581	0.0182454
APM3	0.522205	0.0182454
TRP2	1.68532	0.0187104
RCR1	0.450815	0.0190508
YLR434C	1.50009	0.0208252
SNC2	1.57347	0.0208865
YDR352W	0.588825	0.0208865
SEC66	2.43076	0.0215784
COX23	0.587047	0.0215784
FYV1	1.76488	0.0233369
YAR028W	1.7044	0.0233369
VPS21	1.81978	0.0242059
HAL5	0.587197	0.0242059
RPS8A	1.99555	0.0248793
MRC1	1.77338	0.0248793
YMR259C	0.677559	0.0248793
FYV10	1.46491	0.0251594
VPS72	0.509226	0.0273356
SDS3	1.58606	0.0276909
NGL3	0.671908	0.0276909
YMR086W	0.499097	0.0281871
RPS21B	1.88367	0.0287839
IES2	2.11394	0.0293188
FDC1	0.626868	0.0293188
TIR2	1.53608	0.0303139
THI20	0.45955	0.0311428
VPS27	1.57315	0.0313103
ZRG8	1.46028	0.0317875
COQ10	1.64121	0.0325679
YCR087C-A	1.60782	0.0325679
KSS1	1.4041	0.0334078
IRC18	0.661992	0.0335499
RPL40B	1.5543	0.035447
SUR2	0.664035	0.0376142
PSY4	0.597827	0.0376142
URM1	1.5031	0.0382401
VHS3	1.46405	0.0403529
NAM7	1.45706	0.0407291
GBP2	1.55344	0.0426616
YDR474C	0.610716	0.0455311
YGL024W	3.06485	0.0463447
RPL24A	2.15747	0.0463447
ARK1	0.433074	0.0479341
YNL226W	2.12006	0.0484741
YAL058C-A	1.42799	0.0484741
ULA1	0.678863	0.0484741
MLP2	0.614439	0.0484741
ELP2	1.64062	0.0487423
GAL7	1.57075	0.0491805
TUM1	1.43704	0.0493104
