# Supplementary material for: Mechanism of imidazolium ionic liquids toxicity in Saccharomyces cerevisiae and rational engineering of a tolerant, xylose-fermenting strain
Source: Microb Cell Fact. 2016 Jan 20;15:17. doi: 10.1186/s12934-016-0417-7 (PMC4721058; doi:10.1186/s12934-016-0417-7)
Supplement: Supplementary file 2 — 10.1186/s12934-016-0417-7 Significantly responsive protein abundance in [EMIM]Cl. [file 12934_2016_417_MOESM2_ESM.xlsx]

## Sheet: Sheet1
Supplementary tabe 2. Proteins with significanlty changes in abundance in control strain cells treated with 0.25% [EMIM]Cl relative to control
Protein IDs	Gene	Fold change (0.25E/YPD)	p-value (0.25 EMIM-Cl/YPD)
YCL040W	GLK1	2.25483	1.98132e-07
YLR355C	ILV5	-0.442004	4.03873e-07
YDL215C	GDH2	1.26731	4.56688e-07
YKL103C	APE1	2.13732	5.16967e-07
YDR001C	NTH1	1.52784	1.39281e-06
YDR037W	KRS1	-0.646299	1.43991e-06
YDR234W	LYS4	-1.55292	1.7356e-06
YLL026W	HSP104	1.80571	2.00217e-06
YFR053C	HXK1	2.79067	2.89738e-06
YOR374W	ALD4	1.57876	3.39764e-06
YKL182W	FAS1	-0.233667	4.12054e-06
YGR254W	ENO1	1.59041	4.43901e-06
YJL200C	ACO2	-1.45627	4.52591e-06
YPL154C	PEP4	1.71443	5.70173e-06
YOR128C	ADE2	1.00635	5.74667e-06
YLR192C	HCR1	0.425541	6.29108e-06
YBR072W	HSP26	5.71707	7.00096e-06
YER156C;REV__YER156C	YER156C	-1.13065	7.28436e-06
YKR046C	PET10	2.05696	7.3756e-06
YIL078W	THS1	-0.352981	7.53044e-06
YIL053W	GPP1	-0.657373	8.36474e-06
YPL004C	LSP1	1.10958	9.01637e-06
YMR058W	FET3	1.26774	1.07544e-05
YNL141W	AAH1	-1.54342	1.40371e-05
YIL094C	LYS12	-1.12804	1.55959e-05
YEL046C	GLY1	-1.31413	1.95363e-05
YDR074W	TPS2	1.54764	2.44828e-05
YBL024W	NCL1	-0.776985	2.58282e-05
YJR070C	LIA1	-1.46515	2.71757e-05
YLR270W	DCS1	1.50433	2.83426e-05
YLR370C	ARC18	0.756399	3.41382e-05
YIL124W	AYR1	1.16143	3.66528e-05
YFL017C	GNA1	0.950225	3.73007e-05
YBR115C	LYS2	-1.40891	3.76337e-05
YLR058C	SHM2	0.763216	4.24483e-05
YDL182W	LYS20	-1.45753	4.25027e-05
YOR310C	NOP58	-0.640982	4.70601e-05
YOR271C	FSF1	-1.30252	4.8866e-05
YDL229W	SSB1	-0.821052	5.03596e-05
YMR120C	ADE17	1.10234	5.45196e-05
YER086W	ILV1	-1.31076	5.53298e-05
YGR175C	ERG1	0.487343	6.3666e-05
YML123C	PHO84	-0.893375	6.46532e-05
YLR150W	STM1	-0.77046	6.48147e-05
YDL137W	ARF2	0.791138	6.71807e-05
YDR293C	SSD1	0.561707	6.90636e-05
YGL234W	ADE5,7	0.524047	6.92575e-05
YPR074C	TKL1	-0.543577	6.95457e-05
YDR060W	MAK21	-0.518319	6.97551e-05
YBR084C-A;YBL027W	RPL19A	-0.486983	7.0808e-05
YLR034C	SMF3	0.728869	7.14463e-05
YOR375C;YAL062W	GDH1	-0.87982	7.44002e-05
YDL022W	GPD1	1.21684	7.72753e-05
YGL161C	YIP5	0.531303	7.78509e-05
YBR025C	OLA1	-0.347176	7.93945e-05
YJL069C	UTP18	-0.642101	8.19006e-05
YMR250W	GAD1	5.80267	8.50893e-05
YPL019C	VTC3	-0.535716	8.56941e-05
YMR124W	EPO1	0.51926	8.61662e-05
YOR168W	GLN4	-0.608791	8.65686e-05
YDR264C	AKR1	0.865301	8.86272e-05
YDL178W	DLD2	-0.807896	9.02963e-05
YHR104W	GRE3	1.13411	9.11352e-05
YBR149W	ARA1	0.68736	9.11528e-05
YHR042W	NCP1	0.649274	9.43883e-05
YPR098C	YPR098C	1.29466	9.60514e-05
YML093W	UTP14	-0.907185	9.70848e-05
YCL064C	CHA1	-1.87356	9.92576e-05
YKL216W	URA1	-1.70361	0.000101973
YFR024C-A	LSB3	0.654871	0.000104538
YLR048W	RPS0B	-0.542918	0.000110758
YBL076C	ILS1	-0.409981	0.000112938
YKR080W	MTD1	0.871138	0.000117117
YNL037C	IDH1	1.20516	0.000117137
YPL093W	NOG1	-0.873811	0.00012476
YMR261C	TPS3	0.496687	0.000126496
YFL014W	HSP12	5.6251	0.000129582
YOR341W	RPA190	-0.752531	0.000132277
YPL218W	SAR1	0.449345	0.00013312
YMR002W	MIX17	-1.83658	0.000135036
YLR106C	MDN1	-0.475013	0.000139262
YBL004W	UTP20	-0.5859	0.000139747
YLR324W	PEX30	1.29988	0.000140722
YGR199W	PMT6	0.968299	0.000143123
YKL035W	UGP1	1.08673	0.000144487
YBR079C	RPG1	-0.323076	0.000144501
YGL062W	PYC1	0.767896	0.000147258
YNL007C	SIS1	0.517611	0.000152755
YDR019C	GCV1	1.19809	0.000154975
YPL160W	CDC60	-0.438232	0.000162242
YLR257W	YLR257W	-0.766738	0.000163534
YKR066C	CCP1	-1.17065	0.000163709
YLR214W	FRE1	-0.732187	0.000168267
YNL219C	ALG9	0.669257	0.00017306
YIL069C;YER074W	RPS24B	-0.653534	0.000174977
YMR315W	YMR315W	0.726439	0.000181194
YLR197W	NOP56	-0.561915	0.000182898
YJR096W	YJR096W	1.93192	0.000185972
YJL109C	UTP10	-0.573668	0.0001905
YJL052W	TDH1	4.03787	0.000196962
YKR018C	YKR018C	0.605957	0.000197926
YKL151C	YKL151C	2.62114	0.000202214
YNL112W	DBP2	-0.889289	0.000204749
YJL034W	KAR2	0.424388	0.000212939
YOL038W	PRE6	0.401544	0.000214145
YMR173W	DDR48	0.634576	0.000215009
YER004W	FMP52	1.17856	0.000222529
YDL171C	GLT1	-0.85026	0.000222797
YDL132W	CDC53	0.461641	0.000227614
YNL241C	ZWF1	0.548426	0.000234578
YPL117C	IDI1	-0.76503	0.000236379
YOL060C	MAM3	0.723699	0.000241975
YOR340C	RPA43	-0.384962	0.000244243
YGL123W	RPS2	-0.536931	0.000244893
YKL150W	MCR1	1.16629	0.00024846
YHR019C	DED81	-0.498331	0.000251655
YBR046C	ZTA1	1.82445	0.000252302
YBR249C	ARO4	-0.930253	0.000254592
YOR317W	FAA1	1.17085	0.000254608
YPR172W	YPR172W	1.51876	0.000261364
YGR240C	PFK1	0.147877	0.000266905
YOR086C	TCB1	0.711819	0.000269702
YGR162W	TIF4631	-0.604	0.000269949
YKL129C	MYO3	0.764318	0.000273809
YKL099C	UTP11	-0.368484	0.00028056
YGR111W	YGR111W	0.542308	0.000280925
YJR064W	CCT5	-0.343386	0.000280951
YLL040C	VPS13	0.403811	0.000288185
YIR034C	LYS1	-0.952306	0.000293448
YGL056C	SDS23	0.16514	0.000296636
YGL012W	ERG4	0.708917	0.000301724
YER006W	NUG1	-0.660777	0.00031162
YOR145C	PNO1	-0.912154	0.000311981
YKL014C	URB1	-0.528088	0.000312471
YDR175C	RSM24	-1.49675	0.000314233
YPL094C	SEC62	0.416923	0.000317958
YHR094C	HXT1	-0.565286	0.000318103
YGR234W	YHB1	-1.79507	0.000318843
YOL058W	ARG1	-0.740919	0.000318912
YHR020W	YHR020W	-0.547309	0.000319881
YJR045C	SSC1	0.576323	0.000333511
YCR057C	PWP2	-0.741673	0.000334764
YEL007W	MIT1	0.491701	0.000336121
YDR454C	GUK1	-0.467428	0.000337652
YDL234C	GYP7	0.844645	0.000339301
YJR059W	PTK2	0.543846	0.00034032
YGL227W	VID30	1.40425	0.000346557
YGR180C	RNR4	0.67238	0.000347114
YER110C	KAP123	-0.228193	0.000350815
YDL124W	YDL124W	0.967568	0.000355181
YAR071W	PHO11	-1.54445	0.000355756
YKL142W	MRP8	1.05592	0.000359824
YJR123W	RPS5	-0.501612	0.000361954
YJR016C	ILV3	-0.919366	0.000371959
YLR390W-A	CCW14	1.40355	0.000378667
YER103W	SSA4	3.1514	0.000385315
YGR128C	UTP8	-0.613341	0.000387044
YNR050C	LYS9	-2.03408	0.000387313
YER062C	GPP2	0.912464	0.000388596
YGR282C	BGL2	0.914208	0.000390791
YAL060W	BDH1	0.955695	0.000390853
YGR130C	YGR130C	0.891873	0.000402105
YEL034W	HYP2	-0.744049	0.000404924
YMR189W	GCV2	0.668339	0.000405169
YGL150C	INO80	0.413549	0.000434431
YDR258C	HSP78	0.925429	0.000436026
YBR056W	YBR056W	1.24684	0.000437225
YDR158W	HOM2	-0.551982	0.00044108
YDR023W	SES1	-0.473615	0.000441676
YLR401C	DUS3	-0.793925	0.000442774
YFR014C	CMK1	3.52033	0.000455083
YJL033W	HCA4	-0.624772	0.000459232
YPR163C	TIF3	-0.546089	0.000464531
YHR089C	GAR1	-0.563253	0.000467727
YOR136W	IDH2	1.00492	0.000471883
YJR109C	CPA2	-0.383399	0.000475021
YER136W	GDI1	0.365257	0.000488256
YBR229C	ROT2	0.672827	0.000490392
YLR314C	CDC3	0.348787	0.00049604
YLR276C	DBP9	-0.437266	0.000505335
YIL033C	BCY1	0.631695	0.000506909
YJR145C;YHR203C	RPS4A	-0.421782	0.000509044
YHR112C	YHR112C	0.702672	0.000509911
YJL002C	OST1	0.342535	0.000516629
YJL020C	BBC1	0.678271	0.000517434
YBL047C	EDE1	0.333788	0.000521922
YDR101C	ARX1	-0.555717	0.000530208
YLR258W	GSY2	3.23604	0.000535333
YDR120C	TRM1	-0.354919	0.00053558
YFL022C	FRS2	-0.424473	0.000537477
YBR126C	TPS1	1.5927	0.000542146
YER036C	ARB1	-0.502138	0.000542593
YBR286W	APE3	0.494262	0.000545301
YDR476C	YDR476C	1.04882	0.000548238
YLR061W	RPL22A	-1.08149	0.000553951
YCR009C	RVS161	0.692569	0.000556885
YKL056C	TMA19	-0.749001	0.000559367
YPL031C	PHO85	0.683369	0.000574383
YPR010C	RPA135	-0.590536	0.00058484
YNL175C	NOP13	-0.792304	0.0005909
YDR083W	RRP8	-1.26733	0.000593205
YOR220W	RCN2	0.803983	0.00059478
YDR032C	PST2	1.68623	0.00060911
YCL037C	SRO9	-0.80459	0.000623008
YKL193C	SDS22	0.941555	0.000625195
YOL097C	WRS1	-0.483447	0.000631946
YNR053C	NOG2	-1.31218	0.000633312
YOL140W	ARG8	-0.542849	0.000633901
YMR304W	UBP15	0.879335	0.000650105
YGR211W	ZPR1	-0.765912	0.000662135
YDR496C	PUF6	-0.522838	0.000662697
YLR304C	ACO1	0.447447	0.00067707
YPL265W	DIP5	-0.325375	0.000678867
YOR085W	OST3	0.288913	0.000681507
YMR140W	SIP5	0.619851	0.000688429
YJR121W	ATP2	0.529322	0.000689979
YMR031C	EIS1	0.95144	0.000690835
YDL131W	LYS21	-1.03679	0.000691615
YNL132W	KRE33	-0.505354	0.000692685
YLR225C	YLR225C	0.770569	0.000695664
YPR145W	ASN1	-0.503779	0.000709375
YGR019W	UGA1	2.57922	0.000713416
YAR015W	ADE1	1.01536	0.000718462
YPL183C	RTT10	-0.850069	0.000718667
YLR409C	UTP21	-0.635603	0.000718937
YBR110W	ALG1	0.859339	0.000719213
YDR294C	DPL1	0.471713	0.000719971
YGR245C	SDA1	-0.999464	0.000729767
YMR105C	PGM2	3.33511	0.000747766
YLR172C	DPH5	-0.515273	0.000760554
YER126C	NSA2	-0.796141	0.000775044
YOR335C	ALA1	-0.379157	0.000776454
YER080W	AIM9	-0.772982	0.000792779
YGR264C	MES1	-0.438913	0.000794995
YBR052C	RFS1	0.796547	0.000806893
YLR167W	RPS31	-0.429464	0.000814042
YDR322W	MRPL35	-1.14328	0.000818842
YNL208W	YNL208W	0.99472	0.000822853
YDR382W	RPP2B	-0.817529	0.00083846
YER073W	ALD5	-0.622548	0.000862995
YPL207W	TYW1	-0.679438	0.000871493
YML010W	SPT5	-0.113462	0.000878901
YMR241W	YHM2	-1.94995	0.000882807
YAR042W	SWH1	0.645733	0.000888408
YNR043W	MVD1	-0.644445	0.000892846
YGR106C	VOA1	-0.769296	0.00091404
YGR231C	PHB2	-0.50462	0.000930563
YOR057W	SGT1	0.364796	0.000934426
YML070W	DAK1	0.612022	0.000939475
YGL206C	CHC1	0.482815	0.000941599
YGR086C	PIL1	0.625868	0.000953582
YLL001W	DNM1	0.617674	0.00095732
YLR420W	URA4	-1.24397	0.000962971
YOL052C	SPE2	-0.746949	0.000968312
YGL006W	PMC1	3.25525	0.000969527
YPR029C	APL4	0.205819	0.000974584
YPR118W	MRI1	-0.446154	0.000977752
YOR326W	MYO2	0.351558	0.000982929
YDL150W	RPC53	-0.431508	0.000987182
YLR027C	AAT2	0.19233	0.000992632
YNL180C	RHO5	0.825396	0.00100682
YKL156W;YHR021C	RPS27A	-0.914563	0.00102995
YBR026C	ETR1	0.826615	0.00103259
YMR110C	HFD1	1.08392	0.00103873
YOR369C	RPS12	-0.699519	0.00104302
YLR359W	ADE13	0.549856	0.00104935
YBR291C	CTP1	-1.66423	0.00106094
YOR204W	DED1	-0.434015	0.00107405
YML059C	NTE1	0.769253	0.00108764
YMR226C	YMR226C	0.699895	0.00109184
YMR290C	HAS1	-0.686504	0.00109834
YNL178W	RPS3	-0.42283	0.00109915
YJL172W	CPS1	0.62173	0.0011011
YKR024C	DBP7	-0.405515	0.00112557
YBR084W	MIS1	-1.05583	0.00113519
YOR209C	NPT1	-0.241887	0.00117653
YLR438W	CAR2	3.7165	0.00117952
YER165W	PAB1	-0.618437	0.00118056
YHR196W	UTP9	-0.435995	0.00118731
YNL055C	POR1	0.276028	0.00120024
YOL021C	DIS3	-0.172452	0.0012186
YGL055W	OLE1	-0.736014	0.00121981
YDR300C	PRO1	-0.334433	0.00122254
YPR183W	DPM1	0.482138	0.00122687
YDR429C	TIF35	-0.406974	0.00122854
YGL228W	SHE10	0.728934	0.00128412
YOL039W	RPP2A	-0.748423	0.00129833
YDR304C	CPR5	0.702018	0.00130317
YIR037W	HYR1	0.98123	0.00130695
YMR015C	ERG5	-0.844534	0.00132227
YKL040C	NFU1	-0.597447	0.00133695
YMR309C	NIP1	-0.218988	0.00134959
YDR091C	RLI1	-0.668768	0.00135351
YLR196W	PWP1	-0.5006	0.00135536
YGL106W	MLC1	1.26087	0.00135765
YPL048W	CAM1	0.316503	0.00138276
YIL079C	AIR1	-0.645695	0.00138661
YHR073W	OSH3	0.3251	0.00138981
YFL010C	WWM1	-0.559934	0.0014098
YDR232W	HEM1	-0.933899	0.00141314
YMR308C	PSE1	-0.326253	0.00142666
YER003C	PMI40	-0.407384	0.00144323
YMR169C	ALD3	1.31289	0.0014715
YBR031W	RPL4A	-0.487738	0.00147728
YNL134C;YCR102C;YLR460C	YNL134C	0.863304	0.00147802
YDR035W	ARO3	-0.481412	0.00148403
YNL071W	LAT1	-1.01426	0.00149446
YOR074C	CDC21	0.459777	0.00150416
YLR060W	FRS1	-0.337136	0.0015051
YML013W	UBX2	0.78575	0.00152711
YBR080C	SEC18	0.286573	0.00152832
YKR071C	DRE2	-1.33522	0.00152846
YLR002C	NOC3	-0.478051	0.00153682
YLR216C	CPR6	0.182008	0.00155407
YKL210W	UBA1	0.282341	0.00156524
YDR516C	EMI2	0.779045	0.00157125
YNL061W	NOP2	-0.342143	0.00158448
YER138C	YER138C	0.231669	0.00158528
YDL014W	NOP1	-0.546166	0.00158855
YDR165W	TRM82	-1.07589	0.0016043
YPL212C;YGL063W	PUS1	-0.794636	0.00161284
YHR158C	KEL1	0.371372	0.00161358
YBL039C	URA7	-0.706277	0.00161876
YGL016W	KAP122	-0.697413	0.00162062
YNR021W	YNR021W	0.283953	0.00163573
YMR217W	GUA1	-0.435892	0.00164634
YLR413W	INA1	-0.586527	0.00164649
YCR053W	THR4	-0.29943	0.00167136
YKL195W	MIA40	-0.688688	0.00167279
YGR145W	ENP2	-0.417359	0.00167364
YJL088W	ARG3	-1.20327	0.00171555
YMR128W	ECM16	-0.357416	0.00172466
YDR092W	UBC13	1.05112	0.00174113
YIR038C	GTT1	2.61468	0.001757
YDR408C	ADE8	0.450642	0.0017603
YOR207C	RET1	-0.536113	0.00176384
YGR159C	NSR1	-1.3463	0.00176389
YKR014C;YNL093W	YPT52	0.659175	0.00181039
YOR221C	MCT1	-1.01282	0.00181297
YLR009W	RLP24	-1.03609	0.00181398
YMR108W	ILV2	-0.677689	0.00182368
YGR233C	PHO81	0.246278	0.00182618
YAL025C	MAK16	-0.943297	0.00185193
YJR017C	ESS1	0.327122	0.00185848
YNL209W	SSB2	-0.40968	0.00186312
YER102W;YBL072C	RPS8B	-0.6292	0.00188024
YER057C	HMF1	0.856298	0.00188235
YJR004C	SAG1	1.02323	0.00189801
YER133W	GLC7	0.205215	0.00189857
YHR028C	DAP2	0.805086	0.00193945
YLR342W	FKS1	-0.31775	0.00194721
YGR193C	PDX1	-0.583626	0.00194757
YHR016C	YSC84	1.36471	0.00195461
YBL035C	POL12	0.309628	0.00197772
YEL060C	PRB1	2.40408	0.0019919
YOR142W	LSC1	-0.691293	0.00201351
YCL059C	KRR1	-0.404331	0.00202269
YDR395W	SXM1	-0.478634	0.00202302
YJL036W	SNX4	0.701916	0.00203342
YOR095C	RKI1	-1.70226	0.00206065
YLR259C	HSP60	0.437252	0.00210968
YKL094W	YJU3	0.437897	0.00211294
YOR035C	SHE4	1.00862	0.0021279
YDR358W	GGA1	1.38551	0.00217735
YLR075W	RPL10	-0.487399	0.0021812
YGL252C	RTG2	0.302747	0.0021813
YGL027C	CWH41	0.553312	0.00218628
YPL078C	ATP4	-1.54431	0.00219831
YHR047C	AAP1	-0.343373	0.00220822
YMR116C	ASC1	-0.783387	0.00223026
YJR077C	MIR1	-0.842911	0.00223477
YLR029C	RPL15A	-0.483134	0.00228192
YDR127W	ARO1	0.18904	0.00230338
YIL125W	KGD1	-0.25688	0.00232791
YER070W	RNR1	-0.493412	0.00234026
YOL098C	YOL098C	-0.439734	0.00234684
YGL078C	DBP3	-0.699506	0.00234755
YPL206C	PGC1	1.84947	0.0023584
YKL157W	APE2	0.761057	0.00236022
YGR081C	SLX9	-1.2753	0.00236158
YPR159W	KRE6	-0.298492	0.00236432
YKL029C	MAE1	-0.433893	0.00236598
YBR142W	MAK5	-0.601352	0.00236654
YDR141C	DOP1	0.266259	0.00236897
YKR070W	YKR070W	-0.807816	0.00239717
YHR052W	CIC1	-0.628709	0.00241495
YPR069C	SPE3	-0.576329	0.0024264
YIL018W;YFR031C-A	RPL2B	-0.40492	0.00243519
YEL071W	DLD3	-0.706791	0.00245345
YPL012W	RRP12	-0.538085	0.0024895
YPL111W	CAR1	0.54302	0.0025388
YMR083W	ADH3	-0.31843	0.00254871
YMR214W	SCJ1	0.547175	0.00257246
YHR114W	BZZ1	0.503046	0.00257529
YPR016C	TIF6	-0.72334	0.00257607
YGL037C	PNC1	1.67662	0.00258072
YLR300W	EXG1	0.843247	0.00259156
YDR226W	ADK1	0.654529	0.00259666
YPR041W	TIF5	-0.246237	0.00260172
YMR049C	ERB1	-0.44295	0.00261255
YNL113W	RPC19	-0.545685	0.0026154
YMR152W	YIM1	0.651728	0.0026389
YBR041W	FAT1	0.408996	0.00265206
YJL012C	VTC4	-0.39568	0.00268417
YOL031C	SIL1	0.57081	0.00268698
YDR384C	ATO3	-0.709959	0.00271386
YBR170C	NPL4	0.473119	0.00272819
YLL034C	RIX7	-0.424635	0.00272886
YOR089C	VPS21	0.524225	0.00275728
YKL081W	TEF4	-0.504794	0.00275922
YER052C	HOM3	-0.527919	0.00278701
YJR065C	ARP3	0.431577	0.00279056
YPL131W	RPL5	-0.474545	0.0027977
YDR299W	BFR2	-0.615061	0.00282691
YOR184W	SER1	0.211651	0.00283621
YDL140C	RPO21	0.269628	0.00283887
YHL021C	AIM17	1.26617	0.00285016
YJR139C	HOM6	-0.194094	0.00285109
YDL025C	RTK1	1.20914	0.00285707
YGL009C	LEU1	-0.974136	0.00286948
YGR194C	XKS1	4.38548	0.00287591
YBR137W	YBR137W	0.821375	0.00287856
YFL039C	ACT1	0.427699	0.0028895
YLR287C	YLR287C	-0.389286	0.00290281
YOR239W	ABP140	-0.212966	0.00294184
YLR285W	NNT1	-0.446122	0.00294786
YLL036C	PRP19	-0.289054	0.00296488
YNR038W	DBP6	-0.690273	0.00297187
YAL042W	ERV46	0.403038	0.00303141
YGL065C	ALG2	0.38822	0.00309986
YLR244C	MAP1	-0.392123	0.00311691
YCL045C	EMC1	0.367793	0.00312264
YJL066C	MPM1	1.25489	0.0031856
YNL272C	SEC2	0.819127	0.00321889
YBR024W	SCO2	0.944536	0.00323405
YJL191W;YCR031C	RPS14B	-0.520554	0.0032372
YNL200C	YNL200C	3.45644	0.00323792
YNL292W	PUS4	-0.776416	0.0032395
YGL253W	HXK2	-0.331436	0.00325291
YFL008W	SMC1	0.338945	0.00326494
YML056C	IMD4	-0.904569	0.00326608
YER177W	BMH1	0.389424	0.00328329
YHR137W	ARO9	0.656248	0.00330411
YMR145C	NDE1	-0.227513	0.00331724
YDR365C	ESF1	-1.00205	0.00333721
YOR303W	CPA1	-0.737084	0.00333772
YJL080C	SCP160	-0.314034	0.00334579
YHR132W-A	IGO2	-0.616785	0.00339435
YOL092W	YPQ1	-0.480034	0.00340838
YDR368W	YPR1	0.230213	0.00341105
YGR266W	YGR266W	0.632839	0.0034201
YNL087W	TCB2	-0.418398	0.00342681
YNL098C	RAS2	0.390063	0.00343636
YOL010W	RCL1	-0.512356	0.0034469
YNL321W	VNX1	0.519014	0.00345907
YMR027W	YMR027W	0.541219	0.00347531
YDL148C	NOP14	-0.581432	0.00353968
YFL016C	MDJ1	1.01683	0.00355908
YBR222C	PCS60	0.6804	0.00358529
YDL075W	RPL31A	-0.669961	0.00363269
YML086C	ALO1	0.516054	0.00363499
YCR004C	YCP4	1.04031	0.00365299
YGL171W	ROK1	-0.636355	0.00369475
YPL231W	FAS2	-0.233016	0.00370598
YLR028C	ADE16	0.506097	0.00370843
YPR137W	RRP9	-0.564322	0.00377049
YKR043C	SHB17	-0.554731	0.00379079
YBR169C	SSE2	2.26217	0.00380162
YOR116C	RPO31	-0.478038	0.00380301
YEL002C	WBP1	0.526674	0.00382205
YIL041W	GVP36	0.282917	0.00382484
YGR123C	PPT1	-0.515738	0.00383779
YIL103W	DPH1	-0.542813	0.00384199
YBR078W	ECM33	0.430273	0.00384591
YDR432W	NPL3	-0.344649	0.00385092
YMR092C	AIP1	0.497646	0.00385092
YJL014W	CCT3	-0.344201	0.00387302
YOR016C	ERP4	0.46593	0.00389892
YCL043C	PDI1	0.455147	0.00391884
YKL009W	MRT4	-0.610027	0.00395226
YJL167W	ERG20	-0.320504	0.00395544
YGL120C	PRP43	-0.411911	0.00397147
YEL047C	FRD1	0.8936	0.0039781
YBR053C	YBR053C	1.16512	0.00399018
YNL067W	RPL9B	-0.41281	0.00402312
YAL005C	SSA1	0.398259	0.00404191
YDL185W	VMA1	0.361647	0.00406017
YPR004C	AIM45	0.501007	0.00406932
YCR012W	PGK1	0.229384	0.00408076
YPL032C	SVL3	-0.483425	0.00410336
YLR249W	YEF3	-0.306032	0.00411212
YNL313C	EMW1	-0.0717122	0.00416844
YFL005W	SEC4	0.425325	0.00420001
YPL127C	HHO1	-0.177863	0.00422805
YBL036C	YBL036C	0.409789	0.00424666
YGL173C	XRN1	0.170794	0.00427746
YGR094W	VAS1	-0.45723	0.00430251
YLR384C	IKI3	-0.374824	0.00434031
YHL033C	RPL8A	-0.612192	0.00435237
YIL070C	MAM33	0.506703	0.00436465
YBR017C	KAP104	-0.446431	0.00440363
YNR035C	ARC35	0.244145	0.004412
YHR024C	MAS2	-0.393186	0.00443985
YHR065C	RRP3	-0.422523	0.00444281
YDR346C	SVF1	-0.470764	0.00446998
YLR109W	AHP1	0.269113	0.0045272
YOR285W	RDL1	0.768682	0.00453312
YKL100C	YPF1	0.909627	0.00460594
YNL243W	SLA2	0.403474	0.00464756
YFR025C	HIS2	0.346908	0.00468563
YOL016C	CMK2	1.16486	0.00473906
YCR005C	CIT2	-0.646523	0.00474985
YLL018C	DPS1	-0.220341	0.00481057
YNR030W	ALG12	0.543227	0.00482256
YBR101C	FES1	0.184308	0.00483403
YOR272W	YTM1	-0.474623	0.00485617
YJR051W	OSM1	0.586568	0.00486724
YDR047W	HEM12	0.226925	0.00489134
YOR176W	HEM15	-0.796949	0.0049243
YOR124C	UBP2	0.234387	0.00493735
YMR302C	YME2	0.822454	0.0049572
YAL003W	EFB1	-0.509349	0.00495821
YGL014W	PUF4	-0.574049	0.00496701
YCL057W	PRD1	0.281215	0.00496823
YCR088W	ABP1	0.368842	0.0049712
YDR502C	SAM2	-0.336066	0.00499755
YIL010W	DOT5	0.502952	0.00500302
YJL123C	MTC1	0.105435	0.00502929
YAL049C	AIM2	0.745496	0.00503973
YGL242C	YGL242C	0.487506	0.00505691
YLR083C	EMP70	-0.279314	0.00509203
YGL011C	SCL1	0.291677	0.00511796
YPL126W	NAN1	-0.668218	0.00514214
YBR273C	UBX7	0.300642	0.00514584
YDL060W	TSR1	-0.489506	0.00515035
YGR116W	SPT6	-0.190802	0.00516801
YBR247C	ENP1	-0.457851	0.00516828
YOL040C	RPS15	-0.290871	0.00518279
YLR069C	MEF1	0.669068	0.00522132
YPL091W	GLR1	0.066416	0.00523837
YCR030C	SYP1	0.50732	0.00525508
YBR086C	IST2	0.395918	0.00530401
YHR037W	PUT2	-0.377416	0.00530903
YHR128W	FUR1	-0.586622	0.00536358
YLR441C	RPS1A	-0.409036	0.00536763
YBR011C	IPP1	0.206204	0.00545293
YGR165W	MRPS35	-1.60891	0.0054633
YBL099W	ATP1	0.406443	0.00556274
YGR205W	TDA10	0.563504	0.00559128
YDL144C	YDL144C	0.56656	0.00560652
YBR214W	SDS24	2.65191	0.00562601
YNL247W	YNL247W	-0.277192	0.00562791
YDR515W	SLF1	0.790884	0.00565361
YDL145C	COP1	0.352243	0.00566789
YMR229C	RRP5	-0.597947	0.00572935
YFR010W	UBP6	0.429983	0.00574921
YMR278W	PRM15	0.812731	0.00575849
YDR342C;YNR072W;YEL069C	HXT7	2.02626	0.00576166
YBR094W	PBY1	0.30822	0.00578535
YDL198C	GGC1	-1.09029	0.00581747
YPR037C	ERV2	0.474326	0.00582847
YPR127W	YPR127W	0.861145	0.00587391
YML072C	TCB3	0.226221	0.00588466
YIL108W	YIL108W	0.710818	0.00588951
YHR046C	INM1	-0.486131	0.00589182
YLL008W	DRS1	-0.434587	0.00590499
YDR039C;YDR038C	ENA2	0.330983	0.00594643
YOL055C;YPR121W	THI20	2.91298	0.00595767
YPL211W	NIP7	-0.333568	0.00600993
YBR059C	AKL1	0.372076	0.0060289
YKL104C	GFA1	0.613875	0.00604577
YOL121C;YNL302C	RPS19A	-0.834919	0.00606653
YHR025W	THR1	-0.352055	0.00607328
YHR088W	RPF1	-0.572916	0.00608264
YJL177W	RPL17B	-0.694021	0.00609245
YDR064W	RPS13	-0.302649	0.00609563
YPL028W	ERG10	-0.539983	0.00609791
YGR187C	HGH1	-0.424381	0.00612791
YDL072C	YET3	1.11268	0.00613805
YBR199W;YKR061W	KTR4	0.38721	0.00613828
YER166W	DNF1	0.294442	0.00614267
YGR149W	YGR149W	1.19706	0.00615123
YPL090C;YBR181C	RPS6A	-0.538923	0.00616176
YNL307C	MCK1	0.378677	0.006247
YOR126C	IAH1	0.920167	0.0062763
YFR005C	SAD1	-0.254333	0.00630101
YGR204W	ADE3	0.409235	0.00631203
YOR291W	YPK9	0.629792	0.00632266
YOR138C	RUP1	1.0382	0.00635519
YDR341C	YDR341C	-0.430091	0.00636562
YJL068C	YJL068C	0.752357	0.00641254
YMR008C	PLB1	2.83201	0.00641303
YNR017W	TIM23	-0.367194	0.00645799
YGR054W	YGR054W	-0.326406	0.0064803
YPL266W	DIM1	-0.548565	0.00648597
YMR192W	GYL1	0.717304	0.00648623
YKR067W	GPT2	2.18215	0.00648675
YOL030W	GAS5	0.525936	0.00652793
YEL054C;YDR418W	RPL12A	-0.326764	0.00654343
YEL037C	RAD23	-0.595149	0.00657174
YNL217W	YNL217W	-0.36333	0.00659123
YNL064C	YDJ1	-0.223173	0.00659291
YHR007C	ERG11	-0.544894	0.00661354
YGR189C	CRH1	0.643823	0.00662393
YPL116W	HOS3	0.876129	0.00663948
YIR036C	IRC24	0.919922	0.00664417
YLR175W	CBF5	-0.612845	0.00667789
YNL016W	PUB1	-0.333511	0.00672917
YDL226C	GCS1	-0.317395	0.00673148
YEL055C	POL5	-0.540177	0.00673173
YMR311C	GLC8	0.28688	0.00674574
YNL256W	FOL1	-0.58237	0.00674777
YGL103W	RPL28	-0.58073	0.00683564
YML106W;YMR271C	URA5	-0.349088	0.00684814
YGR080W	TWF1	0.560668	0.00688803
YOL127W	RPL25	-0.584708	0.00693182
YBR006W	UGA2	2.8303	0.00705058
YKR092C	SRP40	-1.48087	0.00707189
YHR179W	OYE2	0.220426	0.00711108
YOL080C	REX4	-0.950136	0.0071163
YLR340W	RPP0	-0.5124	0.0071172
YGR210C	YGR210C	-0.224074	0.00716274
YDR272W	GLO2	0.431217	0.00717755
YJL101C	GSH1	-0.323834	0.0072224
YKL140W	TGL1	0.730602	0.00725888
YLR100W	ERG27	0.25611	0.00730999
YOL077C	BRX1	-0.639591	0.00731677
YGL167C	PMR1	0.309553	0.00734232
YDR508C	GNP1	-0.615036	0.00737699
YPR132W;YGR118W	RPS23B	-0.527347	0.00739772
YDR507C	GIN4	-0.209854	0.00742447
YHR030C	SLT2	0.590622	0.0074251
YPL260W	YPL260W	0.694833	0.0074524
YLL045C	RPL8B	-0.5394	0.0074642
YKR059W;YJL138C	TIF1	-0.321518	0.00746862
YER174C	GRX4	-0.588374	0.00750811
YFL037W	TUB2	0.317719	0.0075275
YJR072C	NPA3	-0.45762	0.00754755
YFL004W	VTC2	-0.306558	0.00768812
YHR216W;YAR073W	IMD2	-0.357032	0.0076907
YGL245W	GUS1	-0.198338	0.00769595
YER044C	ERG28	0.711766	0.00770517
YKR016W	MIC60	-0.813161	0.0077498
YNL104C	LEU4	0.163125	0.0077507
YGL038C	OCH1	0.714828	0.00775506
YAL012W	CYS3	-0.372161	0.00784962
YOR133W;YDR385W	EFT1	-0.244344	0.00786342
YPL273W;YMR321C	SAM4	-1.41262	0.00787172
YML085C	TUB1	0.179467	0.00791129
YJR103W	URA8	0.464776	0.00791465
YLL048C	YBT1	0.352569	0.00800032
YPR002W	PDH1	1.48616	0.00804897
YIR035C	YIR035C	0.604039	0.00806121
YHR197W	RIX1	-0.479906	0.00808242
YGR270W	YTA7	0.306523	0.00812332
YJL082W	IML2	0.478684	0.00812498
YKR093W	PTR2	-0.357779	0.00819867
YOR354C	MSC6	-0.414272	0.00822089
YPR043W;YJR094W-A	RPL43A	-0.357027	0.00827765
YOR243C	PUS7	-0.516565	0.00830529
YJL130C	URA2	0.393264	0.00831168
YOR042W	CUE5	0.456558	0.00833868
YPR110C	RPC40	-0.50067	0.00834572
YDR214W	AHA1	0.419031	0.00843481
YOR187W	TUF1	0.746434	0.00844316
YKR007W	MEH1	0.425197	0.00846747
YBR038W	CHS2	-1.10515	0.00849701
YLL029W	FRA1	0.608027	0.00849933
YOR283W	YOR283W	-0.428648	0.00850853
YJR041C	URB2	-0.59624	0.00856136
YFL044C	OTU1	0.856112	0.00856216
YDR434W	GPI17	0.630414	0.00858931
YPL043W	NOP4	-0.875482	0.00860973
YOR356W	CIR2	-1.60645	0.00861657
YJL136C	RPS21B	-0.892307	0.00863965
YLR310C	CDC25	0.885689	0.00873066
YGL148W	ARO2	-0.413549	0.00873308
YIR022W	SEC11	0.482822	0.00875722
YDR490C	PKH1	0.665607	0.00875952
YGL098W	USE1	0.280831	0.00876073
YMR043W	MCM1	-0.323035	0.00879347
YER049W	TPA1	-0.462632	0.00881745
YNR034W	SOL1	0.423271	0.00883971
YBR143C	SUP45	-0.2496	0.00886692
YGR271C-A	EFG1	-0.458709	0.00887875
YKL039W	PTM1	0.68089	0.00891209
YDL086W	YDL086W	0.439295	0.00892451
YPR129W	SCD6	-0.174071	0.00893682
YKL073W	LHS1	0.199822	0.00894706
YMR300C	ADE4	0.613664	0.00898452
YDR071C	PAA1	0.70953	0.00900231
YHR132C	ECM14	0.411643	0.00901832
YPL015C	HST2	0.256144	0.0090453
YDL167C	NRP1	-0.840061	0.00908713
YML092C	PRE8	0.479193	0.0091039
YIL093C	RSM25	-1.1745	0.00910645
YPL263C	KEL3	-0.350324	0.00915722
YLR335W	NUP2	-0.267176	0.00916616
YBL064C	PRX1	0.556211	0.00919182
YDL078C	MDH3	0.446162	0.00921918
YOL158C	ENB1	3.06101	0.00921997
YMR312W	ELP6	-0.438126	0.00922635
YGR208W	SER2	-0.22397	0.00935167
YBL022C	PIM1	0.247494	0.00936084
YPL254W	HFI1	0.4376	0.00938539
YEL051W	VMA8	0.212906	0.00939638
YPL240C	HSP82	1.08092	0.00942934
YDR533C	HSP31	1.06307	0.00943929
YLR221C	RSA3	-0.757546	0.00944109
YPL058C;YDR011W	PDR12	-1.41123	0.00944374
YPL249C	GYP5	0.352907	0.00953512
YLR180W	SAM1	-0.366711	0.00957436
YFR016C	YFR016C	0.469174	0.00962234
YGR207C	CIR1	0.657023	0.00965953
YLR153C	ACS2	-0.290437	0.00966445
YGL145W	TIP20	0.241098	0.00968149
YDR087C	RRP1	-0.566852	0.00970714
YGL195W	GCN1	-0.153294	0.0097162
YHR009C	TDA3	-0.155624	0.00973247
YJR027W	YJR027W	0.239409	0.00973421
YHL015W	RPS20	-0.596292	0.00973653
YDR321W	ASP1	-0.484739	0.0097533
YDR261C	EXG2	0.449848	0.00981163
YLR043C	TRX1	0.642401	0.00982129
YLR059C	REX2	-0.328886	0.00985873
YBR074W	PFF1	0.311502	0.00986919
YGL068W	MNP1	1.8182	0.00995143
YDR353W	TRR1	-0.236589	0.00999877
YLR044C	PDC1	0.10892	0.00999939
YIR006C	PAN1	0.173263	0.0100511
YGR136W	LSB1	-0.589972	0.0100612
YGL190C	CDC55	0.46514	0.0100831
YOR063W	RPL3	-0.425962	0.0100911
YCR073W-A	SOL2	0.481348	0.0102412
YML075C	HMG1	-0.361165	0.0102654
YNR015W	SMM1	-0.320824	0.0103109
YOL006C	TOP1	0.187578	0.0103142
YDR171W	HSP42	3.68032	0.0103205
YGR103W	NOP7	-0.515124	0.0103323
YMR142C	RPL13B	-0.669885	0.0103778
YHR005C	GPA1	0.50029	0.0104026
YPL061W	ALD6	-0.226894	0.0104252
YFR009W	GCN20	-0.275342	0.0104496
YOR206W	NOC2	-0.408154	0.0104854
YMR099C	YMR099C	0.256668	0.0105084
YFR044C	DUG1	0.20051	0.0105168
YER020W	GPA2	2.9177	0.0106022
YML062C	MFT1	0.0832913	0.0106308
YHR170W	NMD3	-0.563743	0.0106652
YGL019W	CKB1	0.231627	0.010675
YOR227W	HER1	1.30361	0.0106824
YLR088W	GAA1	0.409564	0.010691
YOR069W	VPS5	0.350384	0.0107116
YBR227C	MCX1	-0.434967	0.0108306
YOR065W	CYT1	-0.613211	0.0108582
YBR109C	CMD1	0.461202	0.0109006
YPR060C	ARO7	-0.287341	0.0109155
YOL064C	MET22	-0.305551	0.0109223
YKL127W	PGM1	-0.466524	0.0109375
YCR072C	RSA4	-0.45911	0.0109407
YJL005W	CYR1	0.764894	0.0109619
YER145C	FTR1	1.13193	0.0110454
YJL060W	BNA3	0.401502	0.0110593
YMR205C	PFK2	0.170797	0.0111019
YJL042W	MHP1	0.635886	0.0111795
YNL099C	OCA1	0.324901	0.0111865
YBL005W-B	YBL005W-B	0.696981	0.011194
YLL024C	SSA2	-0.341096	0.0112158
YDR266C	HEL2	-0.358516	0.011254
YGR007W	ECT1	0.384921	0.0112934
YKL060C	FBA1	-0.28067	0.0114234
YGR155W	CYS4	-0.197214	0.0114853
YLR250W	SSP120	0.741375	0.0114874
YNL239W	LAP3	0.585365	0.0115519
YMR146C	TIF34	-0.443548	0.0115829
YJR105W	ADO1	-0.459206	0.0116208
YBL023C	MCM2	0.255559	0.0116338
YFL048C	EMP47	0.403215	0.0116545
YKL067W	YNK1	0.620613	0.0116786
YGL238W	CSE1	-0.309829	0.0116926
YJR002W	MPP10	-0.500408	0.0117533
YCL054W	SPB1	-0.629049	0.0117636
YML035C	AMD1	0.12638	0.0117949
YDR394W	RPT3	0.137675	0.0118541
YML022W	APT1	-0.315198	0.0118859
YNL002C	RLP7	-0.562602	0.0119132
YDR025W;YBR048W	RPS11A	-0.381151	0.0119781
YDL153C	SAS10	-0.411188	0.0119797
YDL161W	ENT1	0.473486	0.012055
YER082C;REV__YBR233W-A	UTP7	-0.459468	0.0120805
YIL026C	IRR1	0.570362	0.012134
YNL297C	MON2	0.252135	0.0121432
YLR133W	CKI1	0.643609	0.0121463
YPL226W	NEW1	-0.261841	0.0122962
YJR047C	ANB1	1.13954	0.0123219
YJR040W	GEF1	0.262437	0.0123485
YER001W	MNN1	-2.22647	0.0124124
YJL159W	HSP150	1.2594	0.0124136
YJR076C	CDC11	0.308546	0.0124535
YNL045W	LAP2	0.257685	0.0124658
YHR072W	ERG7	-0.32899	0.012542
YEL017W	GTT3	0.57688	0.0125769
YNL030W;YBR009C	HHF2	1.18987	0.0125858
YMR235C	RNA1	-0.238742	0.0126022
YHR192W	LNP1	0.692341	0.0126178
YBR171W	SEC66	0.361572	0.0126649
YLR449W	FPR4	-0.521144	0.0127123
YJL111W	CCT7	-0.217216	0.0127474
YHR201C	PPX1	-0.248032	0.0127608
YJR148W	BAT2	0.492902	0.0127819
YKL010C	UFD4	0.310065	0.0127904
YOL139C	CDC33	-0.286556	0.0127996
YDR257C	RKM4	0.221025	0.0128902
YOR312C;YMR242C	RPL20B	-0.285637	0.012909
YMR318C	ADH6	0.184443	0.0129184
YDR487C	RIB3	-0.181548	0.0129296
YFR002W	NIC96	0.310503	0.0129422
YMR297W	PRC1	1.02462	0.0129661
YIL005W	EPS1	0.236917	0.0129873
YLR378C	SEC61	0.271028	0.0131065
YOR108W	LEU9	-0.961979	0.0131404
YDL095W	PMT1	0.217887	0.0132462
YDL053C	PBP4	-0.270796	0.0133571
YOR098C	NUP1	-0.706738	0.0134282
YLR219W	MSC3	0.710429	0.0134363
YMR209C	YMR209C	0.330088	0.013518
YER043C	SAH1	-0.397508	0.0135444
YJR134C	SGM1	0.292701	0.0135467
YKL126W	YPK1	0.267271	0.0135642
YER152C	YER152C	1.15949	0.0137411
YKL175W	ZRT3	0.607819	0.0137615
YGL202W	ARO8	-0.331426	0.0137681
YMR203W	TOM40	-0.354702	0.013805
YNR016C	ACC1	0.215203	0.0138082
YDL089W	NUR1	0.643042	0.0138421
YLR454W	FMP27	0.635762	0.0138792
YGR082W	TOM20	0.429603	0.01388
YPL203W	TPK2	0.87499	0.0138865
YAL059W	ECM1	-0.839766	0.0139047
YNL040W	YNL040W	0.620133	0.0140326
YOL120C;YNL301C	RPL18A	-0.328543	0.0140429
YJL140W	RPB4	-0.312022	0.0140534
YML131W	YML131W	1.87145	0.0140729
YAR002C-A	ERP1	0.175187	0.0140758
YDL046W	NPC2	0.674403	0.0142446
YPR102C;YGR085C	RPL11A	-0.443458	0.0142806
YOR229W	WTM2	0.488444	0.0143183
YIL105C	SLM1	0.507212	0.0143531
YDR172W	SUP35	-0.306259	0.0143532
YMR079W	SEC14	-0.50204	0.0143607
YHR012W	VPS29	0.35975	0.0144126
YER025W	GCD11	-0.304324	0.0144126
YGR167W	CLC1	0.491161	0.0144507
YKR001C	VPS1	0.233721	0.0144595
YNL155W	CUZ1	-0.372417	0.01449
YBL086C	YBL086C	0.369007	0.0144973
YGR177C	ATF2	-1.87609	0.0145212
YGR250C	YGR250C	0.707176	0.0145504
YGL105W	ARC1	-0.244032	0.0146141
YHR034C	PIH1	0.29972	0.0146313
YDR324C	UTP4	-0.476212	0.0147869
YOR111W	YOR111W	0.351392	0.0148466
YLR222C	UTP13	-0.474558	0.0148692
YML063W	RPS1B	-0.498023	0.0149012
YDR177W	UBC1	0.369984	0.0151064
YJL148W	RPA34	-0.603882	0.0151257
YCR067C	SED4	0.426979	0.015142
YDL126C	CDC48	0.396401	0.01527
YPL143W	RPL33A	-0.532506	0.0153135
YMR131C	RRB1	-0.569543	0.0154145
YGR061C	ADE6	-0.157863	0.0154926
YNL010W	YNL010W	-0.462943	0.0155041
YJR010C-A	SPC1	0.424311	0.0155897
YPR062W	FCY1	-0.549943	0.0158651
YML049C	RSE1	0.23126	0.016087
YJL041W	NSP1	-0.103153	0.0160878
YKL143W	LTV1	-0.524551	0.0161894
YPR147C	YPR147C	0.543142	0.0162014
YJL125C	GCD14	-0.323865	0.0162026
YHR029C	YHI9	0.314648	0.0162249
YOR332W	VMA4	0.901527	0.0162565
YFL018C	LPD1	-0.474669	0.0163332
YBL105C	PKC1	0.272173	0.0163353
YCL030C	HIS4	0.211501	0.0163465
YBR023C	CHS3	-0.533642	0.0163757
YGR253C	PUP2	0.287515	0.0164571
YML012W	ERV25	0.35551	0.0165706
YJL050W	MTR4	-0.630228	0.0165887
YOR254C	SEC63	0.214631	0.0166953
YGR284C	ERV29	0.505732	0.0167773
YLR333C;YGR027C	RPS25B	-0.673114	0.0167807
YHR097C	YHR097C	1.33767	0.0168926
YER122C	GLO3	-0.179362	0.0169166
YOL041C	NOP12	-0.607985	0.0171001
YKR089C	TGL4	1.11698	0.0171566
YBR244W	GPX2	-0.386476	0.0171644
YLR206W	ENT2	0.390631	0.0171838
YLR186W	EMG1	-0.237707	0.0172301
YHR070W	TRM5	-0.542123	0.0172543
YDR062W	LCB2	0.426666	0.0173062
YOR230W	WTM1	0.333443	0.0174544
YDR335W	MSN5	0.155112	0.0174886
YLR260W	LCB5	0.543517	0.0175071
YLR129W	DIP2	-0.381589	0.0176587
YHR188C	GPI16	0.507573	0.0178084
YHR107C	CDC12	0.32591	0.0178342
YMR291W	TDA1	0.614932	0.0179173
YPR080W;YBR118W	TEF1	-0.0690053	0.0179792
YBR093C	PHO5	-1.14714	0.0180891
YCR087C-A	YCR087C-A	-0.522138	0.0180898
YPR165W	RHO1	0.603243	0.0181319
YGR279C	SCW4	0.701387	0.0181846
YER068W	MOT2	-0.191528	0.0183289
YIL034C	CAP2	0.220528	0.0184172
YKL080W	VMA5	0.0865577	0.0184315
YOR294W	RRS1	-0.632197	0.0184622
YHR008C	SOD2	0.352442	0.0184792
YDR243C	PRP28	0.466566	0.0184852
YIL154C	IMP2	1.25308	0.0185002
YOR357C	SNX3	0.595144	0.0185218
YFL002C	SPB4	-0.551578	0.0185587
YMR264W	CUE1	0.299299	0.0185748
YHL039W	EFM1	-0.384675	0.0186284
YER026C	CHO1	0.748094	0.0187902
YGR090W	UTP22	-0.367429	0.0188432
YAL023C	PMT2	0.2346	0.018989
YPL225W	YPL225W	0.92477	0.0191549
YFR052W	RPN12	0.377491	0.0191789
YDL201W	TRM8	-0.912808	0.0191795
YGL200C	EMP24	0.277138	0.019273
YFR041C	ERJ5	0.694398	0.019336
YCL009C	ILV6	-0.319731	0.0193683
YOR182C;YLR287C-A	RPS30B	-0.780802	0.0194208
YOL124C	TRM11	-0.380458	0.0194214
YDR483W	KRE2	-0.215843	0.0195453
YLL050C	COF1	0.278852	0.0196411
YER148W	SPT15	-0.303537	0.0196466
YIL051C	MMF1	0.368708	0.0198557
YLR309C	IMH1	0.292932	0.0198661
YDR116C	MRPL1	-0.386881	0.0199361
YML069W	POB3	0.277716	0.0201171
YIL091C	UTP25	-0.456339	0.0201433
YBR127C	VMA2	0.163182	0.0202027
YMR276W	DSK2	-0.461121	0.0202517
YMR093W	UTP15	-0.421651	0.020256
YPR055W	SEC8	0.821295	0.0203309
YNR008W	LRO1	0.531252	0.0203672
YNL312W	RFA2	0.16647	0.0204267
YPR160W	GPH1	7.21164	0.0204638
YML126C	ERG13	-0.194478	0.0205231
YLL011W	SOF1	-0.410987	0.0205575
YBL068W	PRS4	-0.245918	0.0206382
YDR361C	BCP1	-0.534934	0.0207156
YNL274C	GOR1	3.76878	0.0207328
YDR161W	YDR161W	-0.295555	0.0207587
YJL053W	PEP8	0.19928	0.0208842
YGL031C	RPL24A	-0.795629	0.0209008
YDR398W	UTP5	-0.494751	0.0210086
YDR287W	INM2	0.635731	0.0211762
YOR056C	NOB1	-0.607235	0.0211835
YNR003C	RPC34	-0.613072	0.0212552
YDR347W	MRP1	0.27831	0.021268
YCL050C	APA1	-0.174834	0.0213005
YBR164C	ARL1	0.188786	0.0213618
YBL007C	SLA1	0.325871	0.0213748
YGR048W	UFD1	0.343014	0.0214044
YNL248C	RPA49	-0.464691	0.0214162
YBR248C	HIS7	-0.149338	0.0214386
YBR073W	RDH54	-0.422999	0.0215046
YOR167C;YLR264W	RPS28A	-0.271658	0.0217219
YDR236C	FMN1	0.538127	0.021729
YGR119C	NUP57	0.159024	0.0217726
YFL041W	FET5	2.18934	0.0218066
YNL085W	MKT1	-0.341581	0.0218993
YJL165C	HAL5	0.272005	0.0219874
YJL112W	MDV1	0.58753	0.0219875
YBR034C	HMT1	-0.293335	0.0220811
YDR513W	GRX2	0.830707	0.022093
YEL013W	VAC8	0.423722	0.0221058
YNL149C	PGA2	-0.500012	0.0221321
YER055C	HIS1	-0.801797	0.0222323
YDL208W	NHP2	-0.61885	0.0222331
YOR078W	BUD21	-0.472828	0.0222948
YBR177C	EHT1	0.299927	0.0224237
YDL031W	DBP10	-0.268549	0.0224664
YHR208W	BAT1	-0.705346	0.0225771
YHR081W	LRP1	-0.355021	0.0227033
YBL051C	PIN4	0.353998	0.0227718
YMR109W	MYO5	0.277396	0.0228262
YPR112C	MRD1	-0.383192	0.0229038
YMR238W	DFG5	0.253954	0.0229092
YLR414C	PUN1	0.604615	0.0229198
YJR025C	BNA1	0.213348	0.0230213
YNL096C	RPS7B	-0.266988	0.0230644
YOL086C	ADH1	-0.217108	0.0231755
YLR435W	TSR2	-0.524809	0.0233052
YDR356W	SPC110	-0.942341	0.0233483
YNL137C	NAM9	-0.774732	0.0234288
YKR021W	ALY1	0.480647	0.0234622
YGL189C	RPS26A	-0.41619	0.0238773
YBR102C	EXO84	0.37312	0.0239084
YGL076C	RPL7A	-0.363621	0.023967
YKR060W	UTP30	-0.309417	0.0240357
YER125W	RSP5	0.325684	0.0241178
YOR043W	WHI2	0.370406	0.0241289
YPL237W	SUI3	-0.272451	0.024317
YKL013C	ARC19	1.18907	0.0244469
YER123W	YCK3	0.195085	0.0244608
YBR234C	ARC40	0.592386	0.0244904
YAL036C	RBG1	-0.5383	0.0244954
YJR060W	CBF1	-0.16355	0.0245074
YBR252W	DUT1	-0.602198	0.0248692
YKL205W	LOS1	-0.716865	0.0249302
YGL022W	STT3	0.255126	0.0249512
YMR054W	STV1	0.480042	0.0249625
YLR017W	MEU1	-0.572931	0.0250006
YGL044C	RNA15	-0.5247	0.0250273
YLL043W	FPS1	-0.35476	0.0251831
YKL172W	EBP2	-0.525423	0.0251901
YMR183C	SSO2	0.260941	0.025255
YPL146C	NOP53	-0.463891	0.0252933
YIR003W	AIM21	0.33563	0.0253109
YDR449C	UTP6	-0.644435	0.0253651
YAR002W	NUP60	-0.290599	0.0253847
YOR143C	THI80	-0.677774	0.0254483
YHR174W	ENO2	-0.244649	0.025491
YCL011C	GBP2	-0.454579	0.0255843
YDL019C	OSH2	0.429051	0.0256106
YPR036W	VMA13	0.268495	0.0259258
YJL055W	YJL055W	0.290805	0.0259853
YMR125W	STO1	-0.484886	0.0259869
YLR138W	NHA1	0.382631	0.0260653
YOR087W	YVC1	0.375827	0.0263582
YLR452C	SST2	-0.280177	0.0263903
YBR189W;YPL081W	RPS9B	-0.51791	0.0264021
YGR037C	ACB1	0.724681	0.0264769
YGL203C	KEX1	-0.202148	0.0268244
YBR096W	YBR096W	0.36756	0.0268275
YDR298C	ATP5	0.638473	0.0268786
YNL308C	KRI1	-0.248218	0.0269774
YMR143W;YDL083C	RPS16A	-0.447265	0.0270828
YNL166C	BNI5	-0.493564	0.0272753
YPR148C	YPR148C	0.39134	0.0273067
YML048W	GSF2	0.360324	0.0273435
YOR260W	GCD1	-0.238476	0.027361
YFL045C	SEC53	-0.171517	0.0274093
YML034W	SRC1	0.431954	0.0275011
YNR006W	VPS27	0.523366	0.027578
YDL097C	RPN6	0.163135	0.0277446
YKL085W	MDH1	0.173923	0.0277511
YLR291C	GCD7	-0.282751	0.0278288
YFR039C	OSW7	0.375564	0.0278318
YKR056W	TRM2	-1.14194	0.0281712
YGR232W	NAS6	1.05439	0.0282985
YBR191W	RPL21A	-0.56111	0.0283285
YDL065C	PEX19	0.148938	0.0284421
YIL052C;YER056C-A	RPL34B	-0.507339	0.0284826
YMR135C	GID8	1.15031	0.0284882
YNL084C	END3	0.240047	0.0284894
YIL020C	HIS6	-0.268031	0.0285085
YBL037W	APL3	0.238743	0.0285925
YOR280C	FSH3	0.326534	0.0287245
YMR004W	MVP1	0.406883	0.028752
YDR055W	PST1	0.376283	0.0287543
YBR035C	PDX3	0.223873	0.0288325
YOR109W	INP53	0.142469	0.0288542
YGR083C	GCD2	-0.223913	0.0288871
YJR091C	JSN1	1.06957	0.0288878
YLR292C	SEC72	0.935695	0.0290611
YOR359W	VTS1	-0.441432	0.0294295
YKL082C	RRP14	-0.716435	0.0295088
YDL193W	NUS1	0.475663	0.0296042
YJL026W	RNR2	0.614252	0.0297277
YOR051C	ETT1	-0.229966	0.0298461
YJR033C	RAV1	0.790503	0.0298668
YHR043C;YHR044C	DOG2	0.413602	0.0298923
YNL182C	IPI3	-0.578114	0.0299174
YJR031C	GEA1	0.286782	0.0299753
YMR062C	ARG7	-0.0933864	0.030054
YLR195C	NMT1	-0.171689	0.0301448
YDR190C	RVB1	-0.124006	0.0303121
YBR245C	ISW1	-0.174498	0.0305561
YLR203C	MSS51	-0.666094	0.030618
YNL121C	TOM70	0.345535	0.0306328
YCL019W;YLR410W-B;YGR161W-B;YFL002W-A;YDR210W-A	YCL019W	0.528732	0.030687
YNL220W	ADE12	0.145713	0.0307597
YMR102C	YMR102C	0.606697	0.0308862
YPL217C	BMS1	-0.430519	0.0309695
YML057W	CMP2	0.340995	0.0309911
YKR002W	PAP1	0.170345	0.0312092
YDL112W	TRM3	-0.400025	0.0312439
YOR165W	SEY1	0.185829	0.0312725
YDR388W	RVS167	0.302635	0.03131
YMR071C	TVP18	0.645131	0.0314346
YGL164C	YRB30	0.442694	0.0314596
YLR220W	CCC1	-0.146807	0.0315624
YDR156W	RPA14	-0.975365	0.0317471
YOR021C	SFM1	0.348802	0.0320029
YDR057W	YOS9	0.504416	0.0320537
YJL141C	YAK1	1.53377	0.0320763
YDL192W	ARF1	0.253177	0.0321145
YHR085W	IPI1	-0.48742	0.0323717
YER094C	PUP3	0.481747	0.0324829
YGL198W	YIP4	0.323659	0.0325555
YIL155C	GUT2	0.905851	0.0325911
YOL111C	MDY2	1.58381	0.0327738
YJL217W	REE1	-0.3501	0.0329083
YOR362C	PRE10	0.235904	0.0329216
YCR017C	CWH43	0.463086	0.033001
YOL144W	NOP8	-0.758584	0.0330425
YDL128W	VCX1	0.335176	0.033208
YJL010C	NOP9	-0.325056	0.0332323
YGL099W	LSG1	-0.597193	0.0333396
YDR086C	SSS1	0.508848	0.0333714
YLR397C	AFG2	-0.207983	0.033402
YGL008C;YPL036W	PMA1	0.192967	0.0334605
YDL213C	NOP6	-0.164005	0.0335416
YBR028C	YPK3	-0.524263	0.0336453
YPL220W;YGL135W	RPL1A	-0.455862	0.033764
YLR363W-A	YLR363W-A	-0.991947	0.0338175
YOR347C	PYK2	2.49146	0.0338504
YHL001W	RPL14B	0.693325	0.0339269
YFR050C	PRE4	0.462771	0.0340081
YGL107C	RMD9	-0.64179	0.0340661
YDR245W	MNN10	0.264253	0.0340801
YCR011C	ADP1	0.845157	0.034116
YNL048W	ALG11	0.579338	0.0342043
YGR280C	PXR1	-0.773435	0.0342046
YOR267C	HRK1	0.309338	0.0342384
YDR221W	GTB1	0.903253	0.0342542
YDR150W	NUM1	0.179829	0.0344269
YKL065C	YET1	0.50601	0.0345032
YBL030C	PET9	-0.275119	0.0345558
YER155C	BEM2	0.191586	0.0347416
YML100W	TSL1	2.45846	0.0348052
YBR205W	KTR3	0.415118	0.0350179
YJR046W	TAH11	0.339133	0.0352802
YBR200W	BEM1	0.503168	0.0354164
YJL121C	RPE1	-0.261541	0.0355526
YPR143W	RRP15	-0.622151	0.0355796
YLR336C	SGD1	-0.538661	0.0355986
YHR117W	TOM71	0.274418	0.0356705
YNR033W	ABZ1	0.177635	0.0356755
YOR323C	PRO2	-0.201696	0.0358509
YDR452W	PPN1	0.392828	0.0360713
YMR033W	ARP9	-0.262182	0.0361956
YDR135C;YKR104W	YCF1	0.319815	0.036202
YBL101C	ECM21	1.45661	0.0362322
YER157W	COG3	0.237562	0.0363005
YMR012W	CLU1	-0.189596	0.0364036
YMR076C	PDS5	0.384016	0.0364438
YAL044C	GCV3	-0.739169	0.0364942
YIL076W	SEC28	0.347823	0.0366035
YPL184C	MRN1	0.125178	0.0367136
YMR260C	TIF11	-0.663665	0.0368393
YNL115C	YNL115C	2.70335	0.0368784
YBR015C	MNN2	0.0887302	0.0370725
YOR001W	RRP6	-0.372429	0.0370897
YPL053C	KTR6	-0.558563	0.0371278
YML001W	YPT7	0.333206	0.0371908
YDR328C	SKP1	0.311408	0.0373119
YHR010W;YDR471W	RPL27A	-0.383558	0.0374706
YNL097C	PHO23	0.415137	0.0375775
YKL196C	YKT6	0.107117	0.0380116
YOR253W	NAT5	0.516635	0.0380612
YMR269W	TMA23	-0.365463	0.0382866
YER164W	CHD1	0.168513	0.0384314
YGR049W	SCM4	-0.352845	0.0387161
YMR029C	FAR8	0.71483	0.0389964
YPR091C	NVJ2	0.592494	0.0390254
YKR081C	RPF2	-0.519598	0.0391953
YPL243W	SRP68	-0.162373	0.0394004
YMR020W	FMS1	0.938322	0.0394457
YOR020C	HSP10	1.16002	0.0396477
YHR018C	ARG4	0.108944	0.0398555
YOR196C	LIP5	-0.357181	0.0398795
YKL008C	LAC1	0.533159	0.0403874
YNL139C	THO2	-0.126139	0.0404569
YOR155C	ISN1	0.699067	0.0405127
YLR432W;YAR075W	IMD3	-0.272012	0.0408902
YNR067C	DSE4	0.593909	0.0410693
YJL008C	CCT8	-0.204471	0.0410758
YOR251C	TUM1	0.228903	0.0411025
YOR198C	BFR1	-0.136416	0.0412868
YJR138W	IML1	0.417363	0.0412964
YLR440C	SEC39	0.255917	0.0414963
YMR014W	BUD22	-0.5121	0.0415488
YDR458C	HEH2	0.36915	0.0417448
YLR212C	TUB4	0.351538	0.0420436
YNL138W	SRV2	0.244935	0.0422348
YGR220C	MRPL9	-1.28062	0.0422709
YLL013C	PUF3	0.320517	0.0423163
YNL074C	MLF3	0.388632	0.0424347
YFR037C	RSC8	-0.120607	0.0425674
YMR259C	TRM732	-0.45248	0.0427604
YKL152C	GPM1	0.352234	0.0431011
YNL116W	DMA2	0.314044	0.0431222
YDL230W	PTP1	0.649597	0.043184
YIL118W	RHO3	0.251651	0.0432567
YOR252W	TMA16	-0.622792	0.0435512
YOR141C	ARP8	0.334781	0.0436171
YLR208W	SEC13	0.129328	0.0438461
YPL178W	CBC2	-0.385007	0.0440266
YHL034C	SBP1	0.167886	0.0440734
YOR370C	MRS6	-0.220552	0.0441599
YHR068W	DYS1	-0.155021	0.0441615
YBL092W	RPL32	-0.432459	0.0442028
YDR330W	UBX5	0.279497	0.0442102
YBL050W	SEC17	0.318949	0.0442741
YKL096W	CWP1	0.636109	0.0442877
YEL032W	MCM3	-0.278762	0.0444722
YER091C	MET6	-0.200676	0.0450275
YJR005W	APL1	0.569298	0.0452141
YCL017C	NFS1	-0.379668	0.0452693
YLR077W	FMP25	-0.551832	0.0453403
YHR205W	SCH9	0.213133	0.0454475
YDR518W	EUG1	0.351813	0.0454925
YBR154C	RPB5	-0.375258	0.045611
YPR190C	RPC82	-0.546824	0.0457167
YOR361C	PRT1	-0.163239	0.046041
YAL035W	FUN12	-0.141681	0.0460457
YOL088C	MPD2	0.770072	0.0463471
YER072W	VTC1	-0.769671	0.0466393
YHR076W	PTC7	-0.511114	0.0467649
YLR354C	TAL1	0.165763	0.0470313
YHR060W	VMA22	0.289122	0.0470699
YMR134W	ERG29	0.499138	0.0470807
YJR006W	POL31	0.177895	0.0472419
YGR124W	ASN2	-0.333287	0.047243
YNL075W	IMP4	-0.591125	0.0472995
YGL050W	TYW3	-0.507702	0.04733
YGR173W	RBG2	-0.145204	0.0478314
YLR330W	CHS5	0.34083	0.0479396
YDR188W	CCT6	-0.21158	0.0479726
YKL168C	KKQ8	0.292957	0.048299
YMR074C	YMR074C	-0.630808	0.0486059
YBR159W	IFA38	0.225456	0.049182
YDL081C	RPP1A	-1.19326	0.0492757
YKL023W	YKL023W	0.728587	0.0496128
YGR200C	ELP2	-0.31773	0.0496753
